# Supplementary material for: GEDpm-cg: Genome Editing Automated Design Platform for Point Mutation Construction in Corynebacterium glutamicum
Source: Front Bioeng Biotechnol. 2021 Oct 15;9:768289. doi: 10.3389/fbioe.2021.768289 (PMC8554027; doi:10.3389/fbioe.2021.768289)
Supplement: Supplementary file 1 [file DataSheet1.ZIP]

Archive with 2 entries (2 files):
- Input_experimental_verification.csv
- result_new.zip
