# Supplementary material for: GEDpm-cg: Genome Editing Automated Design Platform for Point Mutation Construction in Corynebacterium glutamicum
Source: Front Bioeng Biotechnol. 2021 Oct 15;9:768289. doi: 10.3389/fbioe.2021.768289 (PMC8554027; doi:10.3389/fbioe.2021.768289)
Supplement: Supplementary file 1 [file DataSheet1.ZIP › Input_experimental_verification.csv]

ald	CGCATAATCCACAGCCTAGGCGCTTTGAGGCAAGTTATACACAGGTTCGCGTGATCACTTCTTGCCCAGCATCGTAAAAACCACTTGAATCAGCAGCATGTACCTACAAACCGACCTCCCCAATCACCTCATCCACCGCGACATCACCTATCCCAGCCCCACACTTAACTGCACGCCCAGCCACACGGCCACCGCGCTGAGCAGCGCGAATCAACACTGGCGTCTATTGCTTTTCGACGCCAACCTCCATCTCAACAATCATCTTTCCGATATGCGCACTGTCAGCGAGCAGATGCTCAACATAGACGTCGATCTTGGCCACACACTGAATAAGTTGCACTGATGCTCGCCCTCAAAAGTTCAGAATTAGAAGGCATAGCCACATCACTCACCGCCGTG…	2087	G	A
ldhA	GAGGAGGTATTCCACGTCGGCGACGTTTCGGATGAAGGAGATGGCTGCGATGTCGGCGTATTTGACGACAAAGCGCAGGTGTTGGAGGTCTTCTTCAGTGAGGCTTGGGAGTGGAAGTTCGGAGTCTGGGAGGTTGATTCCCTTGTATGCGGCCAGGTTTACGCCTTGTGGGCGGGCGTGGGTGACTTCCAATTCTACGTCGTTGTGGCCGTCGGCAGTGGAGGTCTTGTCGATGCAGACTGCGGCGATGGCTCCGTCGTCGAAAAGCACGCGGTGCCCGACTTTAATTGCATCGACTGCTTGTGGAAGGGTGCAGCTGATGCGTGGTGTGCGGCCGGATCCGAGGGATGGATCGTAGGTGAGTTCTTCGTCGGTAAGGATGAGGCGGTCGCCGACTTT…	2006	G	A
adhA	CCATCAAGACTTCAGTGTCTAGTTCTTGTTCTTCAACTGGCTCAGGCAAATCTTCGACGCGTTCTTCACCTGGGTTCTTCAGTTTCAACCCCGCAATCGAGCGAACATCCATACCAATGCGCACGAGTGGTGTGTCCATGTGATTGAGTGAGGTCACTTCACCAGCCTCGGCGGCCTTAGCAGCGGCACTGCGGGTATCGCGAAGCAACTGAATCATGCGTCGGCTCTCTGCGAACTCCTCGGTAGTGACATAGTGACGCAAACTTCGAGCCAGCCCTGTCATTTCCCCGTTGACCTCGAAGCTGGCATCCTCCATATCCCGGAAAATTCGGTACAGCCCTGTCCTTAATTTTGAATCCAGATCAATAGCCTCATCGCGTCCCAGAACTTCTCTGATCC…	1998	G	A
